# Supplementary material for: The microscopic relationships between triangular arbitrage and cross-currency correlations in a simple agent based model of foreign exchange markets
Source: PLoS One. 2020 Jun 24;15(6):e0234709. doi: 10.1371/journal.pone.0234709 (PMC7313750; doi:10.1371/journal.pone.0234709)
Supplement: S2 File — (TEX) [file pone.0234709.s019.tex]

% Template for PLoS
% Version 3.5 March 2018
%
% % % % % % % % % % % % % % % % % % % % % %
%
% -- IMPORTANT NOTE
%
% This template contains comments intended 
% to minimize problems and delays during our production 
% process. Please follow the template instructions
% whenever possible.
%
% % % % % % % % % % % % % % % % % % % % % % % 
%
% Once your paper is accepted for publication, 
% PLEASE REMOVE ALL TRACKED CHANGES in this file 
% and leave only the final text of your manuscript. 
% PLOS recommends the use of latexdiff to track changes during review, as this will help to maintain a clean tex file.
% Visit https://www.ctan.org/pkg/latexdiff?lang=en for info or contact us at latex@plos.org.
%
%
% There are no restrictions on package use within the LaTeX files except that 
% no packages listed in the template may be deleted.
%
% Please do not include colors or graphics in the text.
%
% The manuscript LaTeX source should be contained within a single file (do not use \input, \externaldocument, or similar commands).

%
% % % % % % % % % % % % % % % % % % % % % % %
%
% -- FIGURES AND TABLES
%
% Please include tables/figure captions directly after the paragraph where they are first cited in the text.
%
% DO NOT INCLUDE GRAPHICS IN YOUR MANUSCRIPT
% - Figures should be uploaded separately from your manuscript file. 
% - Figures generated using LaTeX should be extracted and removed from the PDF before submission. 
% - Figures containing multiple panels/subfigures must be combined into one image file before submission.
% For figure citations, please use "Fig" instead of "Figure".
% See http://journals.plos.org/plosone/s/figures for PLOS figure guidelines.
%
% Tables should be cell-based and may not contain:
% - spacing/line breaks within cells to alter layout or alignment
% - do not nest tabular environments (no tabular environments within tabular environments)
% - no graphics or colored text (cell background color/shading OK)
% See http://journals.plos.org/plosone/s/tables for table guidelines.
%
% For tables that exceed the width of the text column, use the adjustwidth environment as illustrated in the example table in text below.
%
% % % % % % % % % % % % % % % % % % % % % % % %
%
% -- EQUATIONS, MATH SYMBOLS, SUBSCRIPTS, AND SUPERSCRIPTS
%
% IMPORTANT
% Below are a few tips to help format your equations and other special characters according to our specifications. For more tips to help reduce the possibility of formatting errors during conversion, please see our LaTeX guidelines at http://journals.plos.org/plosone/s/latex
%
% For inline equations, please be sure to include all portions of an equation in the math environment.  For example, x$^2$ is incorrect; this should be formatted as $x^2$ (or $\mathrm{x}^2$ if the romanized font is desired).
%
% Do not include text that is not math in the math environment. For example, CO2 should be written as CO\textsubscript{2} instead of CO$_2$.
%
% Please add line breaks to long display equations when possible in order to fit size of the column. 
%
% For inline equations, please do not include punctuation (commas, etc) within the math environment unless this is part of the equation.
%
% When adding superscript or subscripts outside of brackets/braces, please group using {}.  For example, change "[U(D,E,\gamma)]^2" to "{[U(D,E,\gamma)]}^2". 
%
% Do not use \cal for caligraphic font.  Instead, use \mathcal{}
%
% % % % % % % % % % % % % % % % % % % % % % % % 
%
% Please contact latex@plos.org with any questions.
%
% % % % % % % % % % % % % % % % % % % % % % % %

\documentclass[10pt,letterpaper]{article}
%\usepackage[top=0.85in,left=2.75in,footskip=0.75in]{geometry}
\usepackage[top=0.85in,footskip=0.75in]{geometry}
% amsmath and amssymb packages, useful for mathematical formulas and symbols
\usepackage{amsmath,amssymb}
\usepackage{float}
% Use adjustwidth environment to exceed column width (see example table in text)
\usepackage{changepage}
% Use Unicode characters when possible
\usepackage[utf8x]{inputenc}
% textcomp package and marvosym package for additional characters
\usepackage{textcomp,marvosym}
% cite package, to clean up citations in the main text. Do not remove.
\usepackage{cite}
% Use nameref to cite supporting information files (see Supporting Information section for more info)
\usepackage{nameref,hyperref}
% line numbers
\usepackage[left]{lineno}
% ligatures disabled
\usepackage{microtype}
\usepackage{url}
\DisableLigatures[f]{encoding = *, family = * }
% color can be used to apply background shading to table cells only
\usepackage[table]{xcolor}
% array package and thick rules for tables
\usepackage{array}
\usepackage{bibref}
\usepackage{dsfont}
\usepackage{cancel}
\usepackage{caption}
\usepackage{tikz-cd}
\usepackage{mathtools}
\usepackage{titlesec}
\setcounter{secnumdepth}{4}
\titleformat{\paragraph}
{\normalfont\normalsize\bfseries}{\theparagraph}{1em}{}
\titlespacing*{\paragraph}
{0pt}{3.25ex plus 1ex minus .2ex}{1.5ex plus .2ex}
\DeclarePairedDelimiter\ceil{\lceil}{\rceil}
\DeclarePairedDelimiter\floor{\lfloor}{\rfloor}
\captionsetup[table]{skip=10pt}
\newcommand*{\average}[1]{\langle{#1}\rangle}
% create "+" rule type for thick vertical lines
\newcolumntype{+}{!{\vrule width 2pt}}
% create \thickcline for thick horizontal lines of variable length
\newlength\savedwidth
\newcommand\thickcline[1]{%
  \noalign{\global\savedwidth\arrayrulewidth\global\arrayrulewidth 2pt}%
  \cline{#1}%
  \noalign{\vskip\arrayrulewidth}%
  \noalign{\global\arrayrulewidth\savedwidth}%
}

% \thickhline command for thick horizontal lines that span the table
\newcommand\thickhline{\noalign{\global\savedwidth\arrayrulewidth\global\arrayrulewidth 2pt}%
\hline
\noalign{\global\arrayrulewidth\savedwidth}}
% Remove comment for double spacing
%\usepackage{setspace} 
%\doublespacing

% Text layout
\raggedright
\setlength{\parindent}{0.5cm}
\textwidth 5.25in 
\textheight 8.75in

% Bold the 'Figure #' in the caption and separate it from the title/caption with a period
% Captions will be left justified
\usepackage[aboveskip=1pt,labelfont=bf,labelsep=period,justification=raggedright,singlelinecheck=off]{caption}
\renewcommand{\figurename}{Fig}

% Use the PLoS provided BiBTeX style
\bibliographystyle{plos2015}

% Remove brackets from numbering in List of References
\makeatletter
\renewcommand{\@biblabel}[1]{\quad#1.}
\makeatother


% Header and Footer with logo
\usepackage{lastpage,fancyhdr,graphicx}
\usepackage{epstopdf}
%\pagestyle{myheadings}
\pagestyle{fancy}
\fancyhf{}
%\setlength{\headheight}{27.023pt}
%\lhead{\includegraphics[width=2.0in]{PLOS-submission.eps}}
\rfoot{\thepage/\pageref{LastPage}}
\renewcommand{\headrulewidth}{0pt}
\renewcommand{\footrule}{\hrule height 2pt \vspace{2mm}}
\fancyheadoffset[L]{2.25in}
\fancyfootoffset[L]{2.25in}
\lfoot{\today}

%% Include all macros below

\newcommand{\lorem}{{\bf LOREM}}
\newcommand{\ipsum}{{\bf IPSUM}}
\usepackage{soul}
\usepackage{cancel}
\usepackage{csquotes}
\usepackage{xr-hyper}
\makeatletter
\newcommand*{\addFileDependency}[1]{
 \typeout{(#1)}
  \@addtofilelist{#1}
  \IfFileExists{#1}{}{\typeout{No file #1.}}
}
\makeatother

\newcommand*{\myexternaldocument}[1]{
    \externaldocument{#1}
    \addFileDependency{#1.tex}
    \addFileDependency{#1.aux}
}
%%% END HELPER CODE

% put all the external documents here!
\myexternaldocument{main}

% just to see what's happening


\usepackage{filecontents}
\begin{filecontents}{referencesSI.bib}
@article{foucault2016toxic,
  title={Toxic arbitrage},
  author={Foucault, Thierry and Kozhan, Roman and Tham, Wing Wah},
  journal={The Review of Financial Studies},
  volume={30},
  number={4},
  pages={1053--1094},
  year={2016},
  publisher={Oxford University Press}
}
@article{kozhan2012execution,
  title={Execution risk in high-frequency arbitrage},
  author={Kozhan, Roman and Tham, Wing Wah},
  journal={Management Science},
  volume={58},
  number={11},
  pages={2131--2149},
  year={2012},
  publisher={INFORMS}
}
@article{aiba2002triangular,
  title={Triangular arbitrage as an interaction among foreign exchange rates},
  author={Aiba, Yukihiro and Hatano, Naomichi and Takayasu, Hideki and Marumo, Kouhei and Shimizu, Tokiko},
  journal={Physica A: Statistical Mechanics and its Applications},
  volume={310},
  number={3-4},
  pages={467--479},
  year={2002},
  publisher={Elsevier}
}
@article{aiba2006microscopic,
  title={A microscopic model of triangular arbitrage},
  author={Aiba, Yukihiro and Hatano, Naomichi},
  journal={Physica A: Statistical Mechanics and its Applications},
  volume={371},
  number={2},
  pages={572--584},
  year={2006},
  publisher={Elsevier}
}
@article{fenn2009mirage,
  title={The mirage of triangular arbitrage in the spot foreign exchange market},
  author={Fenn, Daniel J and Howison, Sam D and McDonald, Mark and Williams, Stacy and Johnson, Neil F},
  journal={International Journal of Theoretical and Applied Finance},
  volume={12},
  number={08},
  pages={1105--1123},
  year={2009},
  publisher={World Scientific}
}
@article{yamada2009solvable,
  title={Solvable stochastic dealer models for financial markets},
  author={Yamada, Kenta and Takayasu, Hideki and Ito, Takatoshi and Takayasu, Misako},
  journal={Physical Review E},
  volume={79},
  number={5},
  pages={051120},
  year={2009},
  publisher={APS}
}
@article{bonart2018continuous,
  title={A continuous and efficient fundamental price on the discrete order book grid},
  author={Bonart, Julius and Lillo, Fabrizio},
  journal={Physica A: Statistical Mechanics and its Applications},
  volume={503},
  pages={698--713},
  year={2018},
  publisher={Elsevier}
}
@article{gould2013limit,
  title={Limit order books},
  author={Gould, Martin D and Porter, Mason A and Williams, Stacy and McDonald, Mark and Fenn, Daniel J and Howison, Sam D},
  journal={Quantitative Finance},
  volume={13},
  number={11},
  pages={1709--1742},
  year={2013},
  publisher={Taylor \& Francis}
}

@misc{NEX,
  title = {Anonymous matching platform},
  author = {\text{NEX Group Plc.}},
  year = 2018,
  url = {https://www.nexmarkets.com/products-and-services/platforms/ebs-market},
  urldate = {2018-09-27}
}
@misc{EBSplat,
  title = {EBS Platforms},
  author = {\text{CME Group}},
  year = 2019,
  url = {https://www.cmegroup.com/trading/market-tech-and-data-services/ebs/platforms.html},
  urldate = {}
}
@misc{EBShome,
  title = {EBS},
  author = {\text{CME Group}},
  year = 2019,
  url = {https://www.cmegroup.com/trading/market-tech-and-data-services/ebs.html},
  urldate = {}
}

@article{farmer2004limit,
  title={Limit order books},
  author={Doyne Farmer, J., Gillemot, L., Lillo, F., Mike, S., and Sen, A.},
  journal={Quantitative Finance},
  volume={4},
  number={4},
  pages={383--397},
  year={2004},
  publisher={Taylor \& Francis}
}
@article{domanski2016foreign,
  title={Foreign exchange market intervention in EMEs: what has changed?},
  author={Domanski, Dietrich and Kohlscheen, Emanuel and Moreno, Ramon},
  year={2016}
}
@article{moreno2005motives,
  title={Motives for intervention},
  author={Moreno, Ramon and others},
  journal={BIS papers},
  volume={24},
  pages={4--18},
  year={2005}
}
@article{sarno2001official,
  title={Official intervention in the foreign exchange market: is it effective and, if so, how does it work?},
  author={Sarno, Lucio and Taylor, Mark P},
  journal={journal of Economic Literature},
  volume={39},
  number={3},
  pages={839--868},
  year={2001}
}
@book{kriljenko2003foreign,
  title={Foreign exchange intervention in developing and transition economies: results of a survey},
  author={Kriljenko, Mr Jorge Iv{\'a}n Canales},
  number={3-95},
  year={2003},
  publisher={International Monetary Fund}
}
@article{adler2011foreign,
  title={Foreign exchange intervention: a shield against appreciation winds?},
  author={Adler, Gustavo and Tovar Mora, Camilo E},
  year={2011}
}
@article{chutasripanich2015foreign,
  title={Foreign exchange intervention: strategies and effectiveness},
  author={Chutasripanich, Nuttathum and Yetman, James},
  year={2015}
}

@article{gaunersdorfer2008bifurcation,
  title={Bifurcation routes to volatility clustering under evolutionary learning},
  author={Gaunersdorfer, Andrea and Hommes, Cars H and Wagener, Florian OO},
  journal={Journal of Economic Behavior \& Organization},
  volume={67},
  number={1},
  pages={27--47},
  year={2008},
  publisher={Elsevier}
}

@article{lebaron1999time,
  title={Time series properties of an artificial stock market},
  author={LeBaron, Blake and Arthur, W Brian and Palmer, Richard},
  journal={Journal of Economic Dynamics and control},
  volume={23},
  number={9-10},
  pages={1487--1516},
  year={1999},
  publisher={Elsevier}
}

@article{kirman2002microeconomic,
  title={Microeconomic models for long memory in the volatility of financial time series},
  author={Kirman, Alan and Teyssiere, Gilles},
  journal={Studies in Nonlinear Dynamics \& Econometrics},
  volume={5},
  number={4},
  year={2002},
  publisher={De Gruyter}
}

@article{lux2000volatility,
  title={Volatility clustering in financial markets: a microsimulation of interacting agents},
  author={Lux, Thomas and Marchesi, Michele},
  journal={International journal of theoretical and applied finance},
  volume={3},
  number={04},
  pages={675--702},
  year={2000},
  publisher={World Scientific}
}
@article{giardina2003bubbles,
  title={Bubbles, crashes and intermittency in agent based market models},
  author={Giardina, Irene and Bouchaud, J-P},
  journal={The European Physical Journal B-Condensed Matter and Complex Systems},
  volume={31},
  number={3},
  pages={421--437},
  year={2003},
  publisher={Springer}
}

@incollection{cont2007volatility,
  title={Volatility clustering in financial markets: empirical facts and agent-based models},
  author={Cont, Rama},
  booktitle={Long memory in economics},
  pages={289--309},
  year={2007},
  publisher={Springer}
}
@article{chiarella2009impact,
  title={The impact of heterogeneous trading rules on the limit order book and order flows},
  author={Chiarella, Carl and Iori, Giulia and Perell{\'o}, Josep},
  journal={Journal of Economic Dynamics and Control},
  volume={33},
  number={3},
  pages={525--537},
  year={2009},
  publisher={Elsevier}
}
@article{tedeschi2009role,
  title={The role of communication and imitation in limit order markets},
  author={Tedeschi, Gabriele and Iori, Giulia and Gallegati, Mauro},
  journal={The European Physical Journal B},
  volume={71},
  number={4},
  pages={489},
  year={2009},
  publisher={Springer}
}
@article{gu2009emergence,
  title={Emergence of long memory in stock volatility from a modified Mike-Farmer model},
  author={Gu, Gao-Feng and Zhou, Wei-Xing},
  journal={EPL (Europhysics Letters)},
  volume={86},
  number={4},
  pages={48002},
  year={2009},
  publisher={IOP Publishing}
}
@article{bartolozzi2010multi,
  title={A multi agent model for the limit order book dynamics},
  author={Bartolozzi, Marco},
  journal={The European Physical Journal B},
  volume={78},
  number={2},
  pages={265--273},
  year={2010},
  publisher={Springer}
}

@article{schmidt2012ecology,
  title={Ecology of the modern institutional spot FX: The EBS market in 2011},
  author={Schmidt, Anatoly},
  year={2012}
}
@article{stoll1978supply,
  title={The supply of dealer services in securities markets},
  author={Stoll, Hans R},
  journal={The Journal of Finance},
  volume={33},
  number={4},
  pages={1133--1151},
  year={1978},
  publisher={Wiley Online Library}
}
@article{rocsu2009dynamic,
  title={A dynamic model of the limit order book},
  author={Ro{\c{s}}u, Ioanid},
  journal={The Review of Financial Studies},
  volume={22},
  number={11},
  pages={4601--4641},
  year={2009},
  publisher={Oxford University Press}
}
@misc{Nasdaq,
  title = {Nasdaq Glossary: Limit Order Book Definition},
  howpublished = {\url{https://www.nasdaq.com/investing/glossary/l/limit-order-book}},
  note = {Accessed: 2010-09-30}
}
@article{wyart2008relation,
  title={Relation between bid--ask spread, impact and volatility in order-driven markets},
  author={Wyart, Matthieu and Bouchaud, Jean-Philippe and Kockelkoren, Julien and Potters, Marc and Vettorazzo, Michele},
  journal={Quantitative Finance},
  volume={8},
  number={1},
  pages={41--57},
  year={2008},
  publisher={Taylor \& Francis}
}
@article{buchanan2011s,
  title={It's a (stylized) fact!},
  author={Buchanan, Mark},
  journal={Nature Physics},
  volume={8},
  number={1},
  pages={3},
  year={2011},
  publisher={Nature Publishing Group}
}
@article{chakraborti2011econophysics,
  title={Econophysics review: I. Empirical facts},
  author={Chakraborti, Anirban and Toke, Ioane Muni and Patriarca, Marco and Abergel, Fr{\'e}d{\'e}ric},
  journal={Quantitative Finance},
  volume={11},
  number={7},
  pages={991--1012},
  year={2011},
  publisher={Taylor \& Francis}
}
@article{plerou2008stock,
  title={Stock return distributions: tests of scaling and universality from three distinct stock markets},
  author={Plerou, Vasiliki and Stanley, H Eugene},
  journal={Physical Review E},
  volume={77},
  number={3},
  pages={037101},
  year={2008},
  publisher={APS}
}
@article{cont2001empirical,
  title={Empirical properties of asset returns: stylized facts and statistical issues},
  author={Cont, Rama},
  journal={Quantitative Finance},
  volume={1},
  number={2},
  year={2001},
  publisher={Taylor \& Francis}
}
@article{liu1997correlations,
  title={Correlations in economic time series},
  author={Liu, Yanhui and Cizeau, Pierre and Meyer, Martin and Peng, C-K and Stanley, H Eugene},
  journal={Physica A: Statistical Mechanics and its Applications},
  volume={245},
  number={3-4},
  pages={437--440},
  year={1997},
  publisher={Elsevier}
}
@article{stanley2008statistical,
  title={A statistical physics view of financial fluctuations: Evidence for scaling and universality},
  author={Stanley, H Eugene and Plerou, Vasiliki and Gabaix, Xavier},
  journal={Physica A: Statistical Mechanics and its Applications},
  volume={387},
  number={15},
  pages={3967--3981},
  year={2008},
  publisher={Elsevier}
}
@article{lillo2004long,
  title={The long memory of the efficient market},
  author={Lillo, Fabrizio and Farmer, J Doyne},
  journal={Studies in nonlinear dynamics \& econometrics},
  volume={8},
  number={3},
  year={2004},
  publisher={De Gruyter}
}
@article{zovko2002power,
  title={The power of patience: a behavioural regularity in limit-order placement},
  author={Zovko, Ilija and Farmer, J Doyne and others},
  journal={Quantitative finance},
  volume={2},
  number={5},
  pages={387--392},
  year={2002},
  publisher={Taylor \& Francis}
}
@article{bouchaud2004fluctuations,
  title={Fluctuations and response in financial markets: the subtle nature of ‘random’price changes},
  author={Bouchaud, Jean-Philippe and Gefen, Yuval and Potters, Marc and Wyart, Matthieu},
  journal={Quantitative Finance},
  volume={4},
  number={2},
  pages={176--190},
  year={2004},
  publisher={Taylor \& Francis}
}
@phdthesis{zhao2010model,
  title={A model of limit-order book dynamics and a consistent estimation procedure},
  author={Zhao, Linqiao},
  year={2010},
  school={Citeseer}
}
@article{cont2014price,
  title={The price impact of order book events},
  author={Cont, Rama and Kukanov, Arseniy and Stoikov, Sasha},
  journal={Journal of financial econometrics},
  volume={12},
  number={1},
  pages={47--88},
  year={2014},
  publisher={Oxford University Press}
}
@article{chakravarty1995integrated,
  title={An integrated model of market and limit orders},
  author={Chakravarty, Sugato and Holden, Craig W},
  journal={Journal of Financial Intermediation},
  volume={4},
  number={3},
  pages={213--241},
  year={1995},
  publisher={Academic Press}
}
@article{parlour1998price,
  title={Price dynamics in limit order markets},
  author={Parlour, Christine A},
  journal={The Review of Financial Studies},
  volume={11},
  number={4},
  pages={789--816},
  year={1998},
  publisher={Oxford University Press}
}
@article{foucault1999order,
  title={Order flow composition and trading costs in a dynamic limit order market1},
  author={Foucault, Thierry},
  journal={Journal of Financial Markets},
  volume={2},
  number={2},
  pages={99--134},
  year={1999},
  publisher={Elsevier}
}
@article{glosten1985bid,
  title={Bid, ask and transaction prices in a specialist market with heterogeneously informed traders},
  author={Glosten, Lawrence R and Milgrom, Paul R},
  journal={Journal of Financial Economics},
  volume={14},
  number={1},
  pages={71--100},
  year={1985},
  publisher={Elsevier}
}
@article{kyle1985continuous,
  title={Continuous auctions and insider trading},
  author={Kyle, Albert S},
  journal={Econometrica: Journal of the Econometric Society},
  pages={1315--1335},
  year={1985},
  publisher={JSTOR}
}
@article{goettler2006microstructure,
  title={Microstructure effects and asset pricing},
  author={Goettler, Ronald and Parlour, Christine and Rajan, Uday and others},
  journal={Preprint, available at http://en. scientificcommons. org/33345856},
  year={2006}
}
@article{rosu2016liquidity,
  title={Liquidity and information in order driven markets},
  author={Rosu, Ioanid},
  year={2016}
}
@article{bertsimas1998optimal,
  title={Optimal control of execution costs},
  author={Bertsimas, Dimitris and Lo, Andrew W},
  journal={Journal of Financial Markets},
  volume={1},
  number={1},
  pages={1--50},
  year={1998},
  publisher={Elsevier}
}
@article{almgren2001optimal,
  title={Optimal execution of portfolio transactions},
  author={Almgren, Robert and Chriss, Neil},
  journal={Journal of Risk},
  volume={3},
  pages={5--40},
  year={2001}
}
@article{alfonsi2010optimal,
  title={Optimal execution strategies in limit order books with general shape functions},
  author={Alfonsi, Aur{\'e}lien and Fruth, Antje and Schied, Alexander},
  journal={Quantitative Finance},
  volume={10},
  number={2},
  pages={143--157},
  year={2010},
  publisher={Taylor \& Francis}
}
@article{obizhaeva2013optimal,
  title={Optimal trading strategy and supply/demand dynamics},
  author={Obizhaeva, Anna A and Wang, Jiang},
  journal={Journal of Financial Markets},
  volume={16},
  number={1},
  pages={1--32},
  year={2013},
  publisher={Elsevier}
}
@article{bak1997price,
  title={Price variations in a stock market with many agents},
  author={Bak, Per and Paczuski, Maya and Shubik, Martin},
  journal={Physica A: Statistical Mechanics and its Applications},
  volume={246},
  number={3-4},
  pages={430--453},
  year={1997},
  publisher={Elsevier}
}
@article{eliezer1998scaling,
  title={Scaling laws for the market microstructure of the interdealer broker markets},
  author={Eliezer, David and Kogan, Ian I},
  journal={arXiv preprint cond-mat/9808240},
  year={1998}
}
@article{tang1999reaction,
  title={Reaction--diffusion--branching models of stock price fluctuations},
  author={Tang, Lei-Han and Tian, Guang-Shan},
  journal={Physica A: Statistical Mechanics and its Applications},
  volume={264},
  number={3-4},
  pages={543--550},
  year={1999},
  publisher={Elsevier}
}
@article{chan2001numerical,
  title={Numerical analysis of the minimal and two-liquid models of the market microstructure},
  author={Chan, David LC and Eliezer, David and Kogan, Ian I},
  journal={arXiv preprint cond-mat/0101474},
  year={2001}
}
@article{maslov2000simple,
  title={Simple model of a limit order-driven market},
  author={Maslov, Sergei},
  journal={Physica A: Statistical Mechanics and its Applications},
  volume={278},
  number={3-4},
  pages={571--578},
  year={2000},
  publisher={Elsevier}
}
@article{challet2001analyzing,
  title={Analyzing and modeling 1+ 1d markets},
  author={Challet, Damien and Stinchcombe, Robin},
  journal={Physica A: Statistical Mechanics and its Applications},
  volume={300},
  number={1-2},
  pages={285--299},
  year={2001},
  publisher={Elsevier}
}
@article{daniels2003quantitative,
  title={Quantitative model of price diffusion and market friction based on trading as a mechanistic random process},
  author={Daniels, Marcus G and Farmer, J Doyne and Gillemot, L{\'a}szl{\'o} and Iori, Giulia and Smith, Eric},
  journal={Physical review letters},
  volume={90},
  number={10},
  pages={108102},
  year={2003},
  publisher={APS}
}
@article{smith2003statistical,
  title={Statistical theory of the continuous double auction},
  author={Smith, Eric and Farmer, J Doyne and Gillemot, L szl and Krishnamurthy, Supriya and others},
  journal={Quantitative finance},
  volume={3},
  number={6},
  pages={481--514},
  year={2003},
  publisher={Taylor \& Francis}
}
@article{cont2010stochastic,
  title={A stochastic model for order book dynamics},
  author={Cont, Rama and Stoikov, Sasha and Talreja, Rishi},
  journal={Operations research},
  volume={58},
  number={3},
  pages={549--563},
  year={2010},
  publisher={Informs}
}
@incollection{toke2011market,
  title={“Market making” in an order book model and its impact on the spread},
  author={Toke, Ioane Muni},
  booktitle={Econophysics of order-driven markets},
  pages={49--64},
  year={2011},
  publisher={Springer}
}
@article{cont2013price,
  title={Price dynamics in a Markovian limit order market},
  author={Cont, Rama and De Larrard, Adrien},
  journal={SIAM Journal on Financial Mathematics},
  volume={4},
  number={1},
  pages={1--25},
  year={2013},
  publisher={SIAM}
}
@article{lakner2016high,
  title={High frequency asymptotics for the limit order book},
  author={Lakner, Peter and Reed, Josh and Stoikov, Sasha},
  journal={Market Microstructure and Liquidity},
  volume={2},
  number={01},
  pages={1650004},
  year={2016},
  publisher={World Scientific}
}
@article{lachapelle2016efficiency,
  title={Efficiency of the price formation process in presence of high frequency participants: a mean field game analysis},
  author={Lachapelle, Aim{\'e} and Lasry, Jean-Michel and Lehalle, Charles-Albert and Lions, Pierre-Louis},
  journal={Mathematics and Financial Economics},
  volume={10},
  number={3},
  pages={223--262},
  year={2016},
  publisher={Springer}
}
@article{bayer2017functional,
  title={A functional limit theorem for limit order books with state dependent price dynamics},
  author={Bayer, Christian and Horst, Ulrich and Qiu, Jinniao and others},
  journal={The Annals of Applied Probability},
  volume={27},
  number={5},
  pages={2753--2806},
  year={2017},
  publisher={Institute of Mathematical Statistics}
}
@article{abergel2015long,
  title={Long-Time Behavior of a Hawkes Process--Based Limit Order Book},
  author={Abergel, Fr{\'e}d{\'e}ric and Jedidi, Aymen},
  journal={SIAM Journal on Financial Mathematics},
  volume={6},
  number={1},
  pages={1026--1043},
  year={2015},
  publisher={SIAM}
}
@book{gilbert2008agent,
  title={Agent-Based Models},
  author={Gilbert, N. and Gilbert, P.N. and Sage Publications},
  number={no. 153},
  isbn={9781412949644},
  lccn={2007014599},
  series={Agent-based Models},
  url={https://books.google.co.uk/books?id=Z3cp0ZBK9UsC},
  year={2008},
  publisher={SAGE Publications}
}
@article{challet2003non,
  title={Non-constant rates and over-diffusive prices in a simple model of limit order markets},
  author={Challet, Damien and Stinchcombe, Robin and others},
  journal={Quantitative Finance},
  volume={3},
  number={3},
  pages={155--162},
  year={2003},
  publisher={Taylor \& Francis}
}
@article{chiarella2002simulation,
  title={A simulation analysis of the microstructure of double auction markets*},
  author={Chiarella, Carl and Iori, Giulia and others},
  journal={Quantitative Finance},
  volume={2},
  number={5},
  pages={346--353},
  year={2002},
  publisher={Taylor \& Francis}
}
@article{cont2000herd,
  title={Herd behavior and aggregate fluctuations in financial markets},
  author={Cont, Rama and Bouchaud, Jean-Philipe},
  journal={Macroeconomic Dynamics},
  volume={4},
  number={2},
  pages={170--196},
  year={2000},
  publisher={Cambridge University Press}
}
@article{preis2006multi,
  title={Multi-agent-based order book model of financial markets},
  author={Preis, Tobias and Golke, Sebastian and Paul, Wolfgang and Schneider, Johannes J},
  journal={EPL (Europhysics Letters)},
  volume={75},
  number={3},
  pages={510},
  year={2006},
  publisher={IOP Publishing}
}
@article{yamada2007characterization,
  title={Characterization of foreign exchange market using the threshold-dealer-model},
  author={Yamada, Kenta and Takayasu, Hideki and Takayasu, Misako},
  journal={Physica A: Statistical Mechanics and its Applications},
  volume={382},
  number={1},
  pages={340--346},
  year={2007},
  publisher={Elsevier}
}
@article{kanazawa2018derivation,
  title={Derivation of the Boltzmann equation for financial Brownian motion: Direct observation of the collective motion of high-frequency traders},
  author={Kanazawa, Kiyoshi and Sueshige, Takumi and Takayasu, Hideki and Takayasu, Misako},
  journal={Physical Review Letters},
  volume={120},
  number={13},
  pages={138301},
  year={2018},
  publisher={APS}
}
@article{sato1998dynamic,
  title={Dynamic numerical models of stock market price: from microscopic determinism to macroscopic randomness},
  author={Sato, Aki-Hiro and Takayasu, Hideki},
  journal={Physica A: Statistical Mechanics and its Applications},
  volume={250},
  number={1-4},
  pages={231--252},
  year={1998},
  publisher={Elsevier}
}
@article{lux1999scaling,
  title={Scaling and criticality in a stochastic multi-agent model of a financial market},
  author={Lux, Thomas and Marchesi, Michele},
  journal={Nature},
  volume={397},
  number={6719},
  pages={498},
  year={1999},
  publisher={Nature Publishing Group}
}
@article{yura2015financial,
  title={Financial Knudsen number: Breakdown of continuous price dynamics and asymmetric buy-and-sell structures confirmed by high-precision order-book information},
  author={Yura, Yoshihiro and Takayasu, Hideki and Sornette, Didier and Takayasu, Misako},
  journal={Physical Review E},
  volume={92},
  number={4},
  pages={042811},
  year={2015},
  publisher={APS}
}
@article{mantegna1995scaling,
  title={Scaling behaviour in the dynamics of an economic index},
  author={Mantegna, Rosario N and Stanley, H Eugene},
  journal={Nature},
  volume={376},
  number={6535},
  pages={46},
  year={1995},
  publisher={Nature Publishing Group}
}
@article{lux1996stable,
  title={The stable Paretian hypothesis and the frequency of large returns: an examination of major German stocks},
  author={Lux, Thomas},
  journal={Applied financial economics},
  volume={6},
  number={6},
  pages={463--475},
  year={1996},
  publisher={Taylor \& Francis}
}
@article{guillaume1997bird,
  title={From the bird's eye to the microscope: A survey of new stylized facts of the intra-daily foreign exchange markets},
  author={Guillaume, Dominique M and Dacorogna, Michel M and Dav{\'e}, Rakhal R and M{\"u}ller, Ulrich A and Olsen, Richard B and Pictet, Olivier V},
  journal={Finance and stochastics},
  volume={1},
  number={2},
  pages={95--129},
  year={1997},
  publisher={Springer}
}
@article{plerou1999scaling,
  title={Scaling of the distribution of price fluctuations of individual companies},
  author={Plerou, Vasiliki and Gopikrishnan, Parameswaran and Amaral, Luis A Nunes and Meyer, Martin and Stanley, H Eugene},
  journal={Physical review e},
  volume={60},
  number={6},
  pages={6519},
  year={1999},
  publisher={APS}
}
@article{takayasu2006potential,
  title={Potential force observed in market dynamics},
  author={Takayasu, Misako and Mizuno, Takayuki and Takayasu, Hideki},
  journal={Physica A: Statistical Mechanics and its Applications},
  volume={370},
  number={1},
  pages={91--97},
  year={2006},
  publisher={Elsevier}
}
@book{sarno2001microstructure,
  title={The microstructure of the foreign-exchange market: a selective survey of the literature},
  author={Sarno, Lucio and Taylor, Mark P},
  volume={89},
  year={2001},
  publisher={International Economics Section, Department of Economics, Princeton University Princeton, NJ}
}
@article{mizuno2003analysis,
  title={Analysis of high-resolution foreign exchange data of USD-JPY for 13 years},
  author={Mizuno, Takayuki and Kurihara, Shoko and Takayasu, Misako and Takayasu, Hideki},
  journal={Physica A: Statistical Mechanics and its Applications},
  volume={324},
  number={1-2},
  pages={296--302},
  year={2003},
  publisher={Elsevier}
}
@incollection{cont1997scaling,
  title={Scaling in stock market data: stable laws and beyond},
  author={Cont, Rama and Potters, Marc and Bouchaud, Jean-Philippe},
  booktitle={Scale invariance and beyond},
  pages={75--85},
  year={1997},
  publisher={Springer}
}
@incollection{mizuno2004time,
  title={Time-scale dependence of correlations among foreign currencies},
  author={Mizuno, Takayuki and Kurihara, Shoko and Takayasu, Misako and Takayasu, Hideki},
  booktitle={The Application of Econophysics},
  pages={24--29},
  year={2004},
  publisher={Springer}
}
@article{mizuno2006correlation,
  title={Correlation networks among currencies},
  author={Mizuno, Takayuki and Takayasu, Hideki and Takayasu, Misako},
  journal={Physica A: Statistical Mechanics and its Applications},
  volume={364},
  pages={336--342},
  year={2006},
  publisher={Elsevier}
}
@article{wang2013statistical,
  title={Statistical properties of the foreign exchange network at different time scales: evidence from detrended cross-correlation coefficient and minimum spanning tree},
  author={Wang, Gang-Jin and Xie, Chi and Chen, Yi-Jun and Chen, Shou},
  journal={Entropy},
  volume={15},
  number={5},
  pages={1643--1662},
  year={2013},
  publisher={Multidisciplinary Digital Publishing Institute}
}
@book{mavrides1992triangular,
  title={Triangular arbitrage in the foreign exchange market: inefficiencies, technology, and investment opportunities},
  author={Mavrides, Marios},
  year={1992},
  publisher={Greenwood Publishing Group}
}

@article{takayasu1992statistical,
  title={Statistical properties of deterministic threshold elements—the case of market price},
  author={Takayasu, Hideki and Miura, Hitoshi and Hirabayashi, Tadashi and Hamada, Koichi},
  journal={Physica A: Statistical Mechanics and its Applications},
  volume={184},
  number={1-2},
  pages={127--134},
  year={1992},
  publisher={Elsevier}
}

@article{hirabayashi1993behavior,
  title={The behavior of a threshold model of market price in stock exchange},
  author={Hirabayashi, Tadashi and Takayasu, Hideki and Miura, Hitoshi and Hamada, Koichi},
  journal={Fractals},
  volume={1},
  number={01},
  pages={29--40},
  year={1993},
  publisher={World Scientific}
}

@article{glosten1988estimating,
  title={Estimating the components of the bid/ask spread},
  author={Glosten, Lawrence R and Harris, Lawrence E},
  journal={Journal of financial Economics},
  volume={21},
  number={1},
  pages={123--142},
  year={1988},
  publisher={North-Holland}
}
@online{BOJInt1,
  title = {Finance Ministry of Japan, Foreign Exchange Intervention Operations (January - March 2011) Bulletin},
  author = {},
  url = {https://www.mof.go.jp/english/international_policy/reference/feio/quarter}
}
@online{BOJInt2,
  title = {Finance Ministry of Japan, Foreign Exchange Intervention Operations (July - September 2011) Bulletin},
  author = {},
  url = {https://www.mof.go.jp/english/international_policy/reference/feio/quarter/e2307_09.htm}
}

@techreport{mahmoodzadeh2014tick,
  title={Tick size change in the wholesale foreign exchange market},
  author={Mahmoodzadeh, Soheil and Gen{\c{c}}ay, Ramazan},
  year={2014}
}

@article{pisarenko2006new,
  title={New statistic for financial return distributions: Power-law or exponential?},
  author={Pisarenko, V and Sornette, Didier},
  journal={Physica A: Statistical Mechanics and its Applications},
  volume={366},
  pages={387--400},
  year={2006},
  publisher={Elsevier}
}

@article{kanazawa2018kinetic,
  title={Kinetic theory for financial Brownian motion from microscopic dynamics},
  author={Kanazawa, Kiyoshi and Sueshige, Takumi and Takayasu, Hideki and Takayasu, Misako},
  journal={Physical Review E},
  volume={98},
  number={5},
  pages={052317},
  year={2018},
  publisher={APS}
}
@incollection{mandelbrot1997variation,
  title={The variation of certain speculative prices},
  author={Mandelbrot, Benoit B},
  booktitle={Fractals and scaling in finance},
  pages={371--418},
  year={1997},
  publisher={Springer}
}

@article{filimonov2015power,
  title={Power law scaling and “Dragon-Kings” in distributions of intraday financial drawdowns},
  author={Filimonov, Vladimir and Sornette, Didier},
  journal={Chaos, Solitons \& Fractals},
  volume={74},
  pages={27--45},
  year={2015},
  publisher={Elsevier}
}

@article{de1994stylized,
  title={Stylized facts of nominal exchange rate returns},
  author={De Vries, Casper G and Leuven, KU},
  year={1994}
}

@article{pagan1996econometrics,
  title={The econometrics of financial markets},
  author={Pagan, Adrian},
  journal={Journal of empirical finance},
  volume={3},
  number={1},
  pages={15--102},
  year={1996},
  publisher={Elsevier}
}

@article{gopikrishnan1998inverse,
  title={Inverse cubic law for the distribution of stock price variations},
  author={Gopikrishnan, Parameswaran and Meyer, Martin and Amaral, LA Nunes and Stanley, H Eugene},
  journal={The European Physical Journal B-Condensed Matter and Complex Systems},
  volume={3},
  number={2},
  pages={139--140},
  year={1998},
  publisher={Springer}
}

@article{malevergne2005empirical,
  title={Empirical distributions of stock returns: between the stretched exponential and the power law?},
  author={Malevergne*, Yannick and Pisarenko, Vladilen and Sornette, Didier},
  journal={Quantitative Finance},
  volume={5},
  number={4},
  pages={379--401},
  year={2005},
  publisher={Taylor \& Francis}
}
@article{clauset2009power,
  title={Power-law distributions in empirical data},
  author={Clauset, Aaron and Shalizi, Cosma Rohilla and Newman, Mark EJ},
  journal={SIAM review},
  volume={51},
  number={4},
  pages={661--703},
  year={2009},
  publisher={SIAM}
}
@article{alstott2014powerlaw,
  title={powerlaw: a Python package for analysis of heavy-tailed distributions},
  author={Alstott, Jeff and Bullmore, Ed and Plenz, Dietmar},
  journal={PloS one},
  volume={9},
  number={1},
  pages={e85777},
  year={2014},
  publisher={Public Library of Science}
}

@article{chung1999limit,
  title={Limit orders and the bid--ask spread},
  author={Chung, Kee H and Van Ness, Bonnie F and Van Ness, Robert A},
  journal={Journal of Financial Economics},
  volume={53},
  number={2},
  pages={255--287},
  year={1999},
  publisher={Elsevier}
}
@article{parlour2008limit,
  title={Limit order markets: A survey},
  author={Parlour, Christine A and Seppi, Duane J},
  journal={Handbook of financial intermediation and banking},
  volume={5},
  pages={63--95},
  year={2008},
  publisher={Elsevier Amsterdam}
}
@article{farmer2005economics,
  title={Is economics the next physical science?},
  author={Farmer, J Doyne and Shubik, Martin and Smith, Eric},
  journal={Physics today},
  volume={58},
  number={9},
  pages={37--42},
  year={2005},
  publisher={American Institute of Physics}
}
@incollection{bouchaud2009markets,
  title={How markets slowly digest changes in supply and demand},
  author={Bouchaud, Jean-Philippe and Farmer, J Doyne and Lillo, Fabrizio},
  booktitle={Handbook of financial markets: dynamics and evolution},
  pages={57--160},
  year={2009},
  publisher={Elsevier}
}
@article{anderson1988economy,
  title={The economy as an evolving complex system Addison-Wesley},
  author={Anderson, PW and Arrow, KJ and Pines, D},
  journal={Redwood City},
  year={1988}
}
@article{buchanan2008little,
  title={A little more conversation},
  author={Buchanan, Mark},
  journal={Nature Physics},
  volume={4},
  number={9},
  pages={667},
  year={2008},
  publisher={Nature Publishing Group}
}
@book{bouchaud2003theory,
  title={Theory of financial risk and derivative pricing: from statistical physics to risk management},
  author={Bouchaud, Jean-Philippe and Potters, Marc},
  year={2003},
  publisher={Cambridge university press}
}
@article{rime2013anatomy,
  title={The anatomy of the global FX market through the lens of the 2013 Triennial Survey},
  author={Rime, Dagfinn and Schrimpf, Andreas},
  journal={BIS Quarterly Review, December},
  year={2013}
}
@misc{BIS,
  title = {Monitoring of fast-paced electronic markets, Report submitted by a Study Group established by the Market Committee},
  author = {{Bank for International Settlements (BIS)}},
  year= {2018},
  url = {https://www.bis.org/publ/mktc10.pdf}
}
@article{kwapien2009analysis,
  title={Analysis of a network structure of the foreign currency exchange market},
  author={Kwapie{\'n}, Jaros{\l}aw and Gworek, Sylwia and Dro{\.z}d{\.z}, Stanis{\l}aw and G{\'o}rski, Andrzej},
  journal={Journal of Economic Interaction and Coordination},
  volume={4},
  number={1},
  pages={55},
  year={2009},
  publisher={Springer}
}


@book{sercu2009international,
  title={International finance: Theory into practice},
  author={Sercu, Piet},
  year={2009},
  publisher={Princeton University Press}
}
@article{lillo2007limit,
  title={Limit order placement as an utility maximization problem and the origin of power law distribution of limit order prices},
  author={Lillo, Fabrizio},
  journal={The European Physical Journal B},
  volume={55},
  number={4},
  pages={453--459},
  year={2007},
  publisher={Springer}
}
@book{han2019anatomy,
  title={Anatomy of Sudden Yen Appreciations},
  author={Han, Mr Fei and Westelius, Mr Niklas J},
  year={2019},
  publisher={International Monetary Fund}
}
@article{sueshige2018ecology,
  title={Ecology of trading strategies in a forex market for limit and market orders},
  author={Sueshige, Takumi and Kanazawa, Kiyoshi and Takayasu, Hideki and Takayasu, Misako},
  journal={PloS one},
  volume={13},
  number={12},
  pages={e0208332},
  year={2018},
  publisher={Public Library of Science}
}
@article{yura2014financial,
  title={Financial brownian particle in the layered order-book fluid and fluctuation-dissipation relations},
  author={Yura, Yoshihiro and Takayasu, Hideki and Sornette, Didier and Takayasu, Misako},
  journal={Physical Review Letters},
  volume={112},
  number={9},
  pages={098703},
  year={2014},
  publisher={APS}
}
@incollection{cont2005long,
  title={Long range dependence in financial markets},
  author={Cont, Rama},
  booktitle={Fractals in engineering},
  pages={159--179},
  year={2005},
  publisher={Springer}
}
@article{ait2011ultra,
  title={Ultra high frequency volatility estimation with dependent microstructure noise},
  author={A{\"\i}t-Sahalia, Yacine and Mykland, Per A and Zhang, Lan},
  journal={Journal of Econometrics},
  volume={160},
  number={1},
  pages={160--175},
  year={2011},
  publisher={Elsevier}
}
@article{rosu2010liquidity,
  title={Liquidity and information in order driven markets},
  author={Rosu, Ioanid and others},
  journal={Chicago Booth School of Business},
  year={2010}
}
@article{preis2007statistical,
  title={Statistical analysis of financial returns for a multiagent order book model of asset trading},
  author={Preis, Tobias and Golke, Sebastian and Paul, Wolfgang and Schneider, Johannes J},
  journal={Physical Review E},
  volume={76},
  number={1},
  pages={016108},
  year={2007},
  publisher={APS}
}
@article{cocco2017using,
  title={Using an artificial financial market for studying a cryptocurrency market},
  author={Cocco, Luisanna and Concas, Giulio and Marchesi, Michele},
  journal={Journal of Economic Interaction and Coordination},
  volume={12},
  number={2},
  pages={345--365},
  year={2017},
  publisher={Springer}
}
@article{lee2015heterogeneous,
  title={Heterogeneous expectations leading to bubbles and crashes in asset markets: Tipping point, herding behavior and group effect in an agent-based model},
  author={Lee, Sunyoung and Lee, Keun},
  journal={Journal of Open Innovation: Technology, Market, and Complexity},
  volume={1},
  number={1},
  pages={12},
  year={2015},
  publisher={Springer}
}
@article{marshall2008exploitable,
  title={Exploitable arbitrage opportunities exist in the foreign exchange market},
  author={Marshall, Ben and Treepongkaruna, Sirimon and Young, Martin},
  journal={American Finance Association Annual Meeting, New Orleans},
  year={2008}
}
@article{ramos2020alternative,
  title={An Alternative Approach to Measure Co-Movement between Two Time Series},
  author={Ramos-Requena, Jos{\'e} Pedro and Trinidad-Segovia, Juan Evangelista and S{\'a}nchez-Granero, Miguel {\'A}ngel},
  journal={Mathematics},
  volume={8},
  number={2},
  pages={261},
  year={2020},
  publisher={Multidisciplinary Digital Publishing Institute}
}
@article{bonabeau2002agent,
  title={Agent-based modeling: Methods and techniques for simulating human systems},
  author={Bonabeau, Eric},
  journal={Proceedings of the National Academy of Sciences},
  volume={99},
  number={suppl 3},
  pages={7280--7287},
  year={2002},
  publisher={National Acad Sciences}
}
\end{filecontents}
\begin{document}
\vspace*{0.2in}

% Title must be 250 characters or less.
\begin{flushleft}
{\Large
\textbf\newline{Supporting information: The microscopic relationships between triangular arbitrage and cross-currency correlations in a simple agent based model of foreign exchange markets} % Please use "sentence case" for title and headings (capitalize only the first word in a title (or heading), the first word in a subtitle (or subheading), and any proper nouns).
}
\newline
% Insert author names, affiliations and corresponding author email (do not include titles, positions, or degrees).
\\
Alberto Ciacci\textsuperscript{1,2,\P,*},
Takumi Sueshige\textsuperscript{3,\P},
Hideki Takayasu\textsuperscript{4,5},
Kim Christensen\textsuperscript{1,2},
Misako Takayasu\textsuperscript{3,4,*}
\\
\bigskip
\textbf{1} Blackett Laboratory, Imperial College London, London, United Kingdom
\\~\\
\textbf{2} Center for Complexity Science, Imperial College London, London, United Kingdom
\\~\\
\textbf{3} Department of Mathematical and Computing Science,
School of Computing, Tokyo Institute of Technology,
Nagatsuta-cho, Midori-ku, Yokohama, Japan
\\~\\
\textbf{4} Institute of Innovative Research, Tokyo Institute of Technology, 
Nagatsuta-cho, Yokohama, Japan
\\~\\
\textbf{5} Sony Computer Science Laboratories, Higashigotanda, Shinagawa-ku, Tokyo, Japan
\\
\bigskip

% Insert additional author notes using the symbols described below. Insert symbol callouts after author names as necessary.
% 
% Remove or comment out the author notes below if they aren't used.
%
% Primary Equal Contribution Note


% Use the asterisk to denote corresponding authorship and provide email address in note below.
\P These authors contributed equally to this work \\~\\
* Corresponding authors\\~\\
E-mail: alberto.ciacci16$@$imperial.ac.uk (AC)\\
E-mail: takayasu.m.aa$@$m.titech.ac.jp (MT)
\end{flushleft}
% Please keep the abstract below 300 words
\linenumbers
\setcounter{equation}{0}
\setcounter{figure}{0}
\setcounter{table}{0}
\setcounter{section}{0}
\renewcommand\theequation{S\arabic{equation}}
\renewcommand{\thetable}{S\arabic{table}}
\renewcommand{\thefigure}{S\arabic{figure}}   
%\renewcommand{\thesubsection}{\Alph{subsection}}
\renewcommand\thesection{S\arabic{section}}
\section{Supporting figures}
\begin{figure}[H]
  \begin{center}
    %\includegraphics[width=13cm]{PLOS_figures/S1_Fig.eps}
    \caption{\textbf{Mid price patterns}. The panels show the dynamics of the mid price between January 1$^{\text{st}}$ 2011 and December 31$^{\text{st}}$ 2014 in the EUR/USD (top panels), USD/JPY (middle panels) and EUR/JPY (bottom panels) markets. Data is provided by EBS, see Section \ref{sec:data}.}
    \label{fig:PriceAll}
  \end{center}
\end{figure}
 \begin{figure}[H]
\centering
%\includegraphics[scale = 0.15]{PLOS_figures/S2_Fig.eps}
\caption{\textbf{Dealer Model basics.} The market is participated by $N = 4$ market makers providing bid $b_{i}(t)$ (blue circles) and ask $a_{i}(t)$ (red circles) quotes, $i = 1,\dots,N$. The continuous price grid prevents limit orders to be queued at the same price level. Each limit order includes one unit of the traded currency. The market making spread $L = a_{i}(t) - b_{i}(t)$, $i = 1,\dots,N$ is the same for each agent and constant in time, that is, market makers only manage their dealing price 
$z_{i}(t) = (a_{i}(t) + b_{i}(t))/2$, $i = 1,\dots, N$ (white squares) to dynamically adjust their bid and ask quotes $b_{i}(t) = z_{i}(t) - L/2$ and $a_{i}(t) = z_{i}(t) + L/2$, $i = 1,\dots,N$. The vertical dashed lines mark the best bid $b(t)$ (blue) and ask $a(t)$ (red) quotes. The distance between the best quotes is the current spread $s(t) = a(t) - b(t)$. The current mid price is $m(t) = (a(t) + b(t))/2$.}
\label{yamadamodel}
\end{figure}
\begin{figure}[H]
\centering
%\includegraphics[width = 12.5 cm, height = 3 cm]{PLOS_figures/S3_Fig.eps}
\caption{\textbf{Interactions in the Dealer Model.} (a) Market makers are not engaging in transactions as the best bid price (blue dashed line) is smaller than the best ask price (red dashed line). (b) The best bid price matches the best ask price, prompting Market Makers \#1 and \#2 to exchange one unit of the traded FX rate (green box). The transaction price is the mid point between the two quotes $p = (a_1 + b_2)/2$. (c) This transaction prompts each market maker to update its dealing price to the latest transaction price (i.e., $z \rightarrow p$).}
\label{dealermodelinteractions}
\end{figure}
\begin{figure}[H]
\centering
%\includegraphics[width = 12.5 cm, height = 3.0 cm]{PLOS_figures/S4_Fig.eps}
\caption{\textbf{Interactions in the Arbitrager Model.} (a) Market makers are not engaging in transactions as the best bid price (blue dashed line) is smaller than the best ask price (red dashed line). (b) The best bid price matches the best ask price, prompting Market Makers \#1 and \#2 to exchange one unit of the traded FX rate (green box). The transaction price is the mid point between the two quotes $p = (a_1 + b_2)/2$. (c) This transaction prompts the two transacting market makers to re-adjust their dealing prices $z$ to the latest transaction price $p$.}
\label{arbitragermodelinteractions}
\end{figure}
\begin{figure}[H]
\centering
%\includegraphics[width = 13cm, height = 9.5cm]{PLOS_figures/S5_Fig.eps}
\caption{\textbf{Exploiting a triangular arbitrage opportunity in the Arbitrager Model.} (a) The states of the three markets before the emergence of an exploitable triangular arbitrage opportunity. (b) When $\mu^{I}(t) \geq  1 $, the arbitrager submits a buy market order (blue square) in the EUR/JPY market and sell market orders (red squares) in the EUR/USD and USD/JPY markets, matching the encapsulated limit orders (i.e., Market Maker \# 1 in EUR/JPY, Market Maker \# 2 in EUR/USD and Market Maker \# 3 in USD/JPY). (c) The transacting market makers re-adjust their dealing prices to the quote matched by the arbitrager's market order (e.g., $z_{1,\text{EUR/JPY}}(t + dt)\rightarrow a_{1,\text{EUR/JPY}}(t)$), causing a mid price change in each market.}
\label{fig:arbitragermodelattack}
\end{figure}
\begin{figure}[H]
	\begin{center}
		%\includegraphics[width=13cm]{PLOS_figures/S6_Fig.eps}
		\caption{\textbf{Inverse function sampling in the context of the Arbitrager Model.} (a) The LOB profile is stable if the PDF of $r$ corresponds to the triangular function $\psi_\ell(r)$\cite{kanazawa2018kinetic}. (b) The CDF $\Psi_\ell(r)$. (c) Schematic of the inverse function sampling applied to $\Psi_{\ell}(r)$.		}
		\label{fig:InitLimPrice}
	\end{center}
\end{figure}
\begin{figure}[H]
	\begin{center}
		%\includegraphics[width=13cm]{PLOS_figures/S7_Fig.eps}
		\caption{\textbf{Waiting times statistics in real trading data.} Cumulative density functions (CDFs) of the waiting times between consecutive transactions for EUR/USD (red), USD/JPY (blue) and EUR/JPY (green) in (a) 2011, (b) 2012, (c) 2013 and (d) 2014. Data is provided by EBS, see Section \ref{sec:data}.
		}
		\label{fig:TimeDifferencesReal}
	\end{center}
\end{figure}
\begin{figure}[H]
	\begin{center}
		%\includegraphics[width=9cm]{PLOS_figures/S8_Fig.eps}
		\caption{\textbf{Waiting times statistics in the Arbitrager Model.} Probability density functions (PDFs) of the waiting times between consecutive transactions for EUR/USD (red), USD/JPY (blue) and EUR/JPY (green) in the Arbitrager Model. Simulations are performed under the same settings of the experiment presented in Fig~\ref{fig:TwoCorr}(b), bottom panel. For an adequate comparison against the theoretical predictions of the average time between consecutive transactions\cite{kanazawa2018kinetic}, the PDFs do not account for transactions triggered by the arbitrager.
		}
		\label{fig:TimeDifferencesModel}
	\end{center}
\end{figure}
\begin{figure}[H]
	\begin{center}
		%\includegraphics[width=13cm]{PLOS_figures/S9_Fig.eps}
		\caption{\textbf{Trading data vs. model based cross-correlations functions.} Enlarged visualization of the cross-correlation functions $\rho_{i,j}(\omega)$ presented in Fig~\ref{fig:TwoCorr}. (a) Real market data (EBS) in 2013. (b) Arbitrager Model simulations. Contrarily to the cross-correlation functions displayed in (a), the model-based $\rho_{i,j}(\omega)$ takes non-zero values when $\omega \rightarrow 0$ sec and stabilizes on longer time-scales. Simulations are performed under the same settings of the experiment presented in Fig~\ref{fig:TwoCorr}(b), bottom panel.
		Details on the initialization of the model and the conversion between simulation time (i.e., time steps) and real time (i.e., sec) are provided in \ref{appendix:calibration}~Section.}
		\label{fig:EnlargedrossCorr}
	\end{center}
\end{figure}
\begin{figure}[H]
\centering
%\includegraphics[scale=0.115]{PLOS_figures/S10_Fig.eps}
    \caption{\textbf{Foreseeing a triangular arbitrage opportunity in the Arbitrager Model.} The plot considers the EUR/JPY market. The best bid and ask quotes are marked by the blue and red dashed lines, respectively. The implied best bid price of EUR/JPY (i.e., $b_{\text{USD/JPY}}\times b_{\text{EUR/USD}}$) is denoted by the green solid line. (a) The current best ask quote $a_{\text{EUR/JPY}}$ (red dashed line) is smaller than the implied best bid quote $b_{\text{USD/JPY}}\times b_{\text{EUR/USD}}$ (green solid line). This misprice exposes Market Maker \#1 to the risk of transacting with the arbitrage who wants to \emph{buy low} $a_{\text{EUR/JPY}}$ and \emph{sell high} $b_{\text{USD/JPY}}\times b_{\text{EUR/USD}}$. (b) When $\chi_{1,\text{EUR/JPY}}^{I} \geq 1 + \zeta_{\text{MM, EUR/JPY}}$, Market Maker \#1 adjusts its dealing price $z_{1,\text{EUR/JPY}}$ to the mid price $m_{\text{EUR/JPY}}$ (i.e., the mid point between the best quotes in (a)). This action neutralizes the existing triangular arbitrage opportunity as the new best ask quote $a_{\text{EUR/JPY}}$ (red dashed line) matches or exceeds the implied best bid quote $b_{\text{USD/JPY}}\times b_{\text{EUR/USD}}$ (green solid line).}
    \label{pvpdefense}
\end{figure}
\begin{figure}[H]
  \begin{center}
    %\includegraphics[width=12.5cm]{PLOS_figures/S11_Fig.eps}
    \caption{\textbf{Trading data vs. model based cross-correlation functions.} Cross-correlation function $\rho_{i,j}(\omega)$ for $\Delta$USD/JPY vs. $\Delta$EUR/USD (green), $\Delta$EUR/USD vs. $\Delta$EUR/JPY (blue) and $\Delta$USD/JPY vs. $\Delta$EUR/JPY (red) as a function of the time-scale $\omega$ of the underlying time series. (a) Real market data (EBS) across four distinct years (2011-2014). (b) Extended Arbitrager Model simulations. The number of participating market makers $(N_{\text{EUR/USD}},N_{\text{USD/JPY}},N_{\text{EUR/JPY}})$ are $(30,33,20)$ in the first experiment, see (b) top panel, and $(30,27,20)$ in the second experiment, see (b) bottom panel. Details on the other settings of the simulations are provided in Fig~\ref{fig:TwoCorr}. The risk profile of the arbitrager is $\lambda_{\text{A}} = 0.01$ while the risk profiles of market makers are  $\lambda_{\text{MM, USD/JPY}} = \lambda_{\text{MM, EUR/USD}} = \lambda_{\text{MM, EUR/JPY}} = 0.001$. The pegging probability in the EUR/JPY market is $\gamma = 0.01$. The insets in (b) provide an enlarged visualization of the cross-correlations functions $\rho_{i,j}(\omega)$ on very short time-scales (i.e. $\omega < 5$ sec). Details on the initialization of the model and the conversion between simulation time (i.e., time steps) and real time (i.e., sec) are provided in \ref{appendix:calibration}~Section.} 
    \label{fig:TwoCorr2}
  \end{center}
\end{figure}
\begin{figure}[H]
\centering
%\includegraphics[width=8cm]{PLOS_figures/S12_Fig.eps}
\caption{\textbf{Price trend signs and market states.} Simulated price patterns of EUR/USD (top), USD/JPY (mid) and EUR/JPY (bottom). Periods of negative (positive) price trends are denoted by a red (green) background. Vertical dashed lines mark a change in the ecology configuration $q(t)$. Price trends $\phi_{n,\ell}$ are calculated over the most recent $n = 15$ changes in the transaction price and with scaling constant $\xi = 5$. The table below the panels combines the market states to show how the ecology configuration $q(t)$ evolves in time.}
\end{figure}
\begin{figure}[H]
  \begin{center}
    %\includegraphics[width=13cm]{PLOS_figures/S13_Fig.eps}
    \caption{\textbf{Complementary cumulative distribution function (CCDF) of the time between the emergence of the first triangular arbitrage opportunity and the transition to another configuration.} The CCDFs are presented in two separate panels and each color represents a given configuration: (a) $\{+,+,+\}$ (violet), $\{-,+,+\}$ (cyan), $\{+,-,+\}$ (green) and $\{-,-,+\}$ (orange). (b) $\{-,-,-\}$ (violet), $\{+,-,-\}$ (cyan), $\{-,+,-\}$ (green) and $\{+,+,-\}$ (orange). The black lines mark the CCDF of the interval (in sec) between a random point in time and the transition to another configuration. The y-axis is visualized in the logarithmic scale. Configurations exhibit different tails of the distribution, suggesting that the probability of observing large waiting times between the emergence of the first triangular arbitrage opportunity and the transition to another configuration depends on the current combinations of market states.} 
    \label{fig:postarbitragecdf}
  \end{center}
\end{figure}
\begin{figure}[H]
  \begin{center}
    %\includegraphics[width=13cm]{PLOS_figures/S14_Fig.eps}
    \caption{\textbf{Complementary cumulative distribution function (CCDF) of the time required for the first triangular arbitrage opportunity to emerge.}
    The CCDFs are presented in two separate panels and each color represents a given configuration: (a) $\{+,+,+\}$ (violet), $\{+,+,+\}$ (cyan), $\{+,-,+\}$ (green) and $\{-,-,+\}$ (orange). (b) $\{-,-,-\}$ (violet), $\{+,-,-\}$ (cyan), $\{-,+,-\}$ (green) and $\{+,+,-\}$ (orange). The y-axis is visualized in the logarithmic scale. Configurations exhibit different tails of the distribution, suggesting that the probability of observing large waiting times between the inception of the configuration and the emergence of the first triangular arbitrage opportunity depends on the current combinations of market states.} 
    \label{fig:prearbitrageccdf}
  \end{center}
\end{figure}
\begin{figure}[H]
\centering
%\includegraphics[width=8cm]{PLOS_figures/S15_Fig.eps}
    \caption{\textbf{Fraction of triangular arbitrage opportunities of the first and second type in each ecology configuration.} Black bars denote the incidence of type 1 opportunities, see Eq.~\eqref{mu1}, while white bars represent the incidence of type 2 opportunities, see Eq.~\eqref{mu2}. These statistics suggest that one type appears more frequently than the other, depending on the considered configuration.}
    \label{fig:mubarplot}
\end{figure}
\begin{figure}[H]
\centering
%\includegraphics[width=8cm]{PLOS_figures/S16_Fig.eps}
    \caption{\textbf{The sequence of transitions between configurations exhibits a clustered behavior.} The x-axis represents an arbitrary time window of the experiment. The y-axis splits the eight ecology configurations in three groups - from top to bottom: (1) cluster 1, (2) cluster 2 and (3) $\{-,-,+\}$ and $\{+,+,-\}$, which are the two configurations that do not belong to any cluster. Details on the concept of configuration clustering are provided in Section \ref{sec:results2}.
    At each point in time the current ecology configuration is identified and a marker is added to the group it belongs to. A visual inspection of the figure reveals the presence of time windows in which the system moves between configurations belonging to the same cluster, corresponding to the long, uninterrupted lines observed in groups 1 and 2, but not in group 3. These peculiar dynamics favor the appearance of configurations belonging to groups 1 and 2 at the expenses of those belonging to group 3, see Fig~\ref{fig:statusDuration}(b).  Details on the conversion between simulation time (i.e., time steps) and real time (i.e., sec) are provided in \ref{appendix:calibration}~Section.}
    \label{fig:clusteranalysis}
\end{figure}

\begin{figure}[H]
\centering
%\includegraphics[width=8cm]{PLOS_figures/S17_Fig.eps}
    \caption{\textbf{Price trends and changes in market states.} Sample averages of the normalized absolute value of the price trend $\langle|\phi_{n,\ell}(t)|/p_{\ell}(t_0)\rangle$ for EUR/USD (orange), USD/JPY (violet) and EUR/JPY (cyan). Normalizing by the initial center of mass $p_{\ell}(t_0)$ allows to compare the price trends across markets with different price magnitudes. The value $|\phi_{n,\ell}(t)|/p_{\ell}(t_0)$ is exclusively sampled at the emergence of each triangular arbitrage opportunity and each configuration is considered independently. As arbitrager's market orders alter price trends, the value of $|\phi_{n,\ell}(t)|/p_{\ell}(t_0)$, where $t$ is the time step when $\mu^{I}$ or $\mu^{II}$ exceeds the unit, provides an intuitive measure of how currently hard is to flip the state of the $\ell$-th market. For instance, consider $\{+,+,+\}$ and observe that $\langle|\phi_{n,\ell}(t)|/p_{\ell}(t_0)\rangle$ is much higher in EUR/JPY than in EUR/USD and USD/JPY. This is reflected in the probabilities of transitioning from $\{+,+,+\}$ to other configurations. Flipping EUR/JPY before the other two markets, causing a transition to $\{+,+,-\}$, occurs in 22.7\% of the cases. However, flipping EUR/USD or USD/JPY first, causing a transition to $\{-,+,+\}$ or $\{+,-,+\}$, occur in 35.8\% and 33.6\% of the cases respectively, see \ref{tab:tranmatrix}~Table.
    }
    \label{fig:trendstrengthhist}
\end{figure}
\section{Supporting tables}
\begin{table}[H]
 \centering
 \caption{\textbf{Tick sizes adopted in the EBS market.}}
 \begin{tabular}{|c|c|c|c|}
   \hline
   \shortstack{Initial Month} & \shortstack{USD/JPY} & \shortstack{EUR/USD} & \shortstack{EUR/JPY}\\
   \hline
   2011-03 & 0.01 & 0.0001 & 0.01\\
   2012-09 & 0.001 & 0.00001 & 0.001\\
   - & 0.005 & 0.00005 & 0.005\\
   \hline
 \end{tabular}%
 %}
  \caption*{
  \\
  EBS has changed the tick size twice in the period between January 1$^{\text{st}}$ 2011 and December 31$^{\text{st}}$ 2014. The table reports the initial month (yyyy-mm) of each implementation period (first column) and the corresponding tick size in the USD/JPY (second column), EUR/USD (third column) and EUR/JPY (fourth column) markets. See\cite{mahmoodzadeh2014tick} for further details.}
\label{tab:ticksizes}
\end{table}
\begin{table}[H]
 \centering
 \caption{\textbf{Parameters governing the dynamics of the Arbitrager Model}}
 \begin{tabular}{|c|c|c|c|}
   \hline
   \textbf{Name} & \textbf{Symbol} & \textbf{Dimension} & \textbf{Section}\\
   \hline
   Initial center of mass & $p_{\ell}(t_0)$ & price & \ref{appendix:initiallob} \\
   Market making spread &$L_{\ell}$ & price & \ref{appendix:initiallob}\\
   Number of market participants &$N_{\ell}$ & dimensionless & \ref{appendix:Nsigmagamma}\\
   Volatility of dealing price updates &$\sigma_{\ell}$ & price/$\sqrt{\text{time}}$ & \ref{appendix:Nsigmagamma}\\
   Average time between transactions &$\Gamma$ & time (sec) & \ref{appendix:Nsigmagamma}\\
   Discretized time step &$\Delta t$ & time (sec) & \ref{appendix:Nsigmagamma}\\
   Price changes accounted in $\phi_{n,\ell}(t)$ &$n$ & dimensionless & \ref{appendix:xiandn}\\
   Scaling of the weight function in $\phi_{n,\ell}(t)$ &$\xi$ & dimensionless & \ref{appendix:xiandn}\\
   Trend-following strength &$c_{\ell}$ & price/time & \ref{appendix:c}\\
   \hline
 \end{tabular}%
 %}
  \caption*{
  \\
  The evolution of the Arbitrager Model ecology is controlled by 9 parameters. For each parameter, the table reports its nomenclature, symbol, dimension and the section which provides details on how its value is set in the simulations presented in Fig~\ref{fig:TwoCorr}.}
\label{tab:modelpar}
\end{table}
\begin{table}[H]
	\centering
	\caption{\textbf{Initial center of mass and market making spread in each market}}
	\begin{tabular}{|c|c|c|}
		\hline
		\textbf{Exchange Rate} & $\boldsymbol{p(t_0)}$ & $\boldsymbol{L}$ \\ \hline
		EUR/USD              & 1.25            & 0.05
		   \\ \hline
		USD/JPY               & 110            & 0.05$\times$(110/1.25)     \\ \hline
		EUR/JPY               & 137.5            & 0.05$\times$(137.5/1.25)           \\ \hline
	\end{tabular}
	\caption*{Values of $p_{\ell}(t_0)$ and $L_{\ell}$ for EUR/USD, USD/JPY and EUR/JPY.}
	\label{tab:initialpar}
\end{table}
\begin{table}[H]
	\centering
	\caption{\textbf{Approximate equivalences between real and model time}}
	\begin{tabular}{|c|c|}
		\hline
		\textbf{sec} &  \textbf{time steps} \\ \hline
        1 & 100\\ \hline
        10 & 1000\\ \hline
        60 & 6000\\ \hline
	\end{tabular}
	\caption*{The results of Kanazawa \textit{et al.}\cite{kanazawa2018derivation,kanazawa2018kinetic} are used to establish an approximate equivalence between real and model time. Assuming $\Delta t = 0.01$ sec, the table shows how many time steps roughly equate to 1 sec, 10 sec and 1 min.}
	\label{tab:timeconversion}
\end{table}
\begin{table}[H]
 \centering
 \caption{\textbf{Transition rates between two configurations}}
\resizebox{\textwidth}{!}{%
\begin{tabular}{|c|c|c|c|c|c|c|c|c|}
\hline
\textbf{Configuration} & \textbf{\{+, +, +\}} & \textbf{\{-, +, +\}} & \textbf{\{+, -, +\}} & \textbf{\{-, -, +\}} & \textbf{\{+, +, -\}} & \textbf{\{-, +, -\}} & \textbf{\{+, -, -\}} & \textbf{\{-, -, -\}} \\ \hline
%Line 1
\textbf{\{+, +, +\}} & \cellcolor[HTML]{C0C0C0} & \cellcolor[HTML]{C0C0C0}{0.358} & \cellcolor[HTML]{C0C0C0}{0.336} & 0.010 & 0.227 & 0.028 & 0.026 & 0.014 \\ \hline
%Line 2
\textbf{\{-, +, +\}} & \cellcolor[HTML]{C0C0C0}{0.375} & \cellcolor[HTML]{C0C0C0} & \cellcolor[HTML]{C0C0C0}0.027 & {\color[HTML]{000000} 0.218} & 0.011 & 0.329 & 0.014 & 0.026 \\ \hline
%Line 3
\textbf{\{+, -, +\}} & \cellcolor[HTML]{C0C0C0}{0.364} & \cellcolor[HTML]{C0C0C0}0.026 & \cellcolor[HTML]{C0C0C0} & {\color[HTML]{000000} 0.217} & 0.012 & 0.014 & 0.341 & 0.026 \\ \hline
%Line 4
\textbf{\{-, -, +\}} & 0.035 & {\color[HTML]{000000} 0.302} & {\color[HTML]{000000} 0.295} &  & 0.006 & 0.028 & 0.030 & {\color[HTML]{000000} 0.305} \\ \hline
%Line 5
\textbf{\{+, +, -\}} & {\color[HTML]{000000} 0.304} & 0.030 & 0.028 & 0.007 &  & {\color[HTML]{000000} 0.294} & {\color[HTML]{000000} 0.302} & 0.035 \\ \hline
%Line 6
\textbf{\{-, +, -\}} & 0.026 & 0.340 & 0.014 & 0.012 & {\color[HTML]{000000} 0.220} & \cellcolor[HTML]{C0C0C0} & \cellcolor[HTML]{C0C0C0}0.026 & \cellcolor[HTML]{C0C0C0}{0.363} \\ \hline
%Line 7
\textbf{\{+, -, -\}} & 0.028 & 0.013 & 0.330 & 0.011 & {\color[HTML]{000000} 0.217} & \cellcolor[HTML]{C0C0C0}0.027 & \cellcolor[HTML]{C0C0C0} & \cellcolor[HTML]{C0C0C0}{0.374} \\ \hline
%Line 8
\textbf{\{-, -, -\}} & 0.015 & 0.027 & 0.027 & 0.226 & 0.010 & \cellcolor[HTML]{C0C0C0}{0.335} & \cellcolor[HTML]{C0C0C0}{0.359} & \cellcolor[HTML]{C0C0C0} \\ \hline
\end{tabular}%
}
\caption*{Rows (Columns) indicate the departed (reached) configuration. These transition rates correspond to the total number of transitions between two specific configurations normalized by the total number of transitions from the departed configuration. The two grey portions of the matrix mark the first (upper-left) and second (lower-right) clusters discussed in Section \ref{sec:results2}.}
\label{tab:tranmatrix}
\end{table}
\section{Supporting sections}
\subsection{The Dealer Model (Yamada \textit{et al.} 2009)}\label{appendix:yamadamodel}
\hspace{\parindent}The Dealer Model\cite{yamada2009solvable} introduces a simple market ecology in which $N$ agents interact in a single inter-dealer market where trading is organized in a LOB. For simplicity, the model assumes a continuous price grid, neglecting the role played by the tick size in real financial markets. Agents act as market makers by maintaining buy and sell limit orders through which they provide a bid and an ask quote to the market, see \ref{yamadamodel}~Fig.\\
Transactions occur when the $i$-th market maker is willing to buy at a price that matches or exceeds the ask price of the $j$-th market maker (i.e., $b_{i} \geq a_{j}$). Trades are settled at the transaction price $p(g_t) = (a_{j}(t) + b_{i}(t))/2$, where $g_t$ is the number of transactions occurred in $[0,t[$. It is important to stress that the mid-price $m(t)$ and the transaction price $p(g_t)$ are two different quantities. The former, being the mid point between the best quotes, is the \emph{center} of the LOB and can be tracked at any time step. The latter is sampled whenever two market makers engage in a trade.\\

The Dealer Model assumes that a transaction prompts the entire market to immediately update their dealing prices $z_{i}(t + dt),\; i = 1,\dots,N$ to the latest transaction price $p(g_t)$, see \ref{dealermodelinteractions}~Fig.
In the absence of interactions, market makers independently update their dealing prices by adopting a trend-based strategy
\begin{linenomath}
\begin{equation}\label{midpriceeq}
\frac{dz_{i}(t)}{dt} =  c\langle \Delta p\rangle_{n} + \sigma\epsilon_{i}(t), \;\;\; i = 1,\dots, N
\end{equation}
\end{linenomath}
where $\sigma > 0$ and $\epsilon_{i}(t)$ is a Gaussian white noise. The term 
\begin{linenomath}
\begin{equation}\label{trend}
\langle \Delta p\rangle_{n} = \frac{2}{n(n+1)}\sum\limits_{k = 0}^{n-1}(n - k)(p(g_t - k) - p(g_t - k - 1)),
\end{equation}
\end{linenomath}
is a weighted average of the last $n < g_t$ changes in the transaction price $p$.
\\
The real-valued parameter $c$ controls how the current price trend $\langle\Delta p\rangle_{n}$ influences market makers' strategies. For instance, $c > 0$ represents a market maker that tends to adjust its dealing price $z(t)$ in the direction of the price trend (i.e., trend-following). Conversely, $c < 0$ characterizes a market maker that tends to adjust its dealing price in the opposite direction of the price trend (i.e., contrarian).
\subsection{Initialization and dynamic control of the Arbitrager Model}\label{appendix:calibration}
\subsubsection{Introduction}
\hspace{\parindent}Kanazawa \textit{et al.}\cite{kanazawa2018derivation} have recently introduced a microscopic model of the interactions between high frequency traders (HFTs) and investigated its theoretical aspects by adapting Boltzmann and Langevin equations to this specific context. The results of this work have been further formalized in a parallel study from the same authors\cite{kanazawa2018kinetic}.  The dealing price updates in the HFT model are driven by the following dynamics
\begin{equation}\label{midpriceeq3}
\frac{dz_{i,\ell}(t)}{dt} = c_{\ell}^{*}\text{tanh}\left(\frac{p_{\ell}(g_{t,\ell}) - p_{\ell}(g_{t,\ell} - 1) }{\Delta p^{*}_{\ell}}\right) + \sigma_{\ell}\epsilon_{i,\ell}(t), \;\;\; i = 1,\dots, N_{\ell}
\end{equation}
where $\Delta p^{*}_{\ell}$, $c_{\ell}^{*}$ are constants while the other variables and constants have the same meaning as in Eq.~\eqref{midpriceeq2}. It can be shown that setting $\Delta p^{*}_{\ell} \gg p_{\ell}(g_{t\ell}) - p_{\ell}(g_{t\ell} - 1)$ allows for a linear approximation of
Eq.~\eqref{midpriceeq3} that resembles the dynamics of the dealing price updates in the Arbitrager Model, see Eq.~\eqref{midpriceeq2}. This correspondence allows to exploit the theoretical results of\cite{kanazawa2018derivation, kanazawa2018kinetic} to achieve a satisfactory control of the dynamics of the Arbitrager Model. For instance, \ref{fig:TimeDifferencesModel}~Fig shows that the average time between consecutive transactions in simulations of the Arbitrager Model is in strong agreement with its theoretical value estimated in the framework of Kanazawa \textit{et al.}\cite{kanazawa2018derivation,kanazawa2018kinetic}. The following sections provide details on how the parameters governing the evolution of the Arbitrager Model, see \ref{tab:modelpar} Table, have been set in the simulations discussed in this study.
\subsubsection{Initial state of the LOB}\label{appendix:initiallob}
\hspace{\parindent}To initialize the $\ell$-th LOB, the first step consists in fixing its initial center of mass $p_{\ell}(t_0)$ and the constant market making spread $L_{\ell}$. The former is set arbitrarily to a value with the same magnitude of the mid-price patterns observed in real trading data, see \ref{fig:PriceAll}~Fig. Following the analysis of\cite{kanazawa2018derivation}, the market making spread in the USD/JPY market is fixed to $L_{\text{USD/JPY}} = 0.05$. For simplicity, the market making spread in other markets is set such that it becomes proportional to the size of $p_{\ell}(t_0)$, that is $L_{\ell} = L_{\text{USD/JPY}}\times(p_{\ell}(t_0)/p_{\text{USD/JPY}}(t_0))$.\\

At this point the values in \ref{tab:initialpar}~Table are used to obtain the initial dealing prices for each trader and market, thus revealing the initial profile of the LOBs
\begin{linenomath}
\begin{equation}\label{lambda}
z_{i,\ell}(t_0) = \begin{cases}
\frac{L_{\ell}}{2}\left(\sqrt{2u_{i,\ell}}-1\right)+p_{\ell}(t_0), & \text{if } 0 < u_{i,\ell} \le 0.5.\\
\frac{L_{\ell}}{2}\left(1-\sqrt{2(1-u_{i,\ell})}\right)+p_{\ell}(t_0),  & \text{otherwise},
\end{cases}
\end{equation}
\end{linenomath}
where $u_{i,\ell} \sim U(0,1)$ is an uniformly distributed random variable. The expression in Eq.~\eqref{lambda} is derived from the inverse function sampling procedure, see \ref{fig:InitLimPrice}~Fig. Let $r \equiv (z(t_0) - p(t_0))$ be the relative distance between an initial dealing price $z(t_0)$ and the initial center of mass price $p(t_0)$. The LOB profile is stable when the probability density function (PDF) of $r$ is
\begin{linenomath}
\begin{equation}
\psi_{\ell}(r) = \begin{cases}
\frac{2}{L_{\ell}}\left(1 - |\frac{2r}{L_{\ell}}|\right), & \text{if } |r| \leq \frac{L_{\ell}}{2}. \\
0, & \text{otherwise}.
\end{cases}
\end{equation}
\end{linenomath}
It follows that the cumulative density function (CDF) of $r$ is 
\begin{linenomath}
\begin{equation}\label{CDF}
\Psi_{\ell}(r) = \begin{cases}
\frac{1}{2L^{2}_{\ell}}\left(L_{\ell}+2r\right)^2, & \text{if } -\frac{L_{\ell}}{2} < r \le 0.\\
-\frac{1}{2L^{2}_{\ell}}\left(L_{\ell}-2r\right)^2+1,  & \text{otherwise}.
\end{cases}
\end{equation}
\end{linenomath}
Then, the inverse function of Eq.~\eqref{CDF} is computed
\begin{linenomath}
\begin{equation}\label{ICDF}
\Psi_{\ell}^{-1}(y)= \begin{cases}
\frac{L_{\ell}}{2}\left(\sqrt{2y}-1\right), & \text{if } 0 < y \le 0.5.\\
\frac{L_{\ell}}{2}\left(1-\sqrt{2(1-y)}\right),  & \text{if } 0.5 < y \le 1.
\end{cases}
\end{equation}
\end{linenomath}
Finally, assuming that $y = u \sim U(0,1)$, Eq.~\eqref{ICDF} is used to obtain the value of the initial dealing price $z_{i,\ell}(t_0)$, see Eq.~\eqref{lambda}.
\subsubsection{Relationships between simulation time and real time}\label{appendix:Nsigmagamma}
\hspace{\parindent}Kanazawa \textit{et al.}\cite{kanazawa2018kinetic} found that the average time between two consecutive transactions is
\begin{linenomath}
        \begin{equation}\label{theoreticalgamma}
        \Gamma = \frac{L^{2}_{\ell}}{2N_{\ell}\sigma^{2}_{\ell}}.
        \end{equation}
\end{linenomath}
For the sake of simplicity, the Arbitrager Model relies on the assumption that the three markets \emph{moves at the same pace}, on average. This implies that $\Gamma$ is the same in each market and constant in time. The parameter $\Gamma$ is derived from real trading data. First, the average waiting times between consecutive transactions are calculated in each market and for each trading year. This leads to 12 averages (i.e., 4 years $\times$ 3 FX rates). Finally, the median of these averages is computed to obtain a common value for $\Gamma$. In the dataset employed in this study it turns out that $\Gamma \approx 0.7$ sec, see \ref{fig:TimeDifferencesReal}~Fig.
To ensure that simulations of our model maintain $\Gamma \approx 0.7$ sec, the remaining free parameters $N_{\ell}$ and $\sigma_{\ell}$ must be fixed such that Eq.~\eqref{theoreticalgamma} is satisfied. The number of market makers participating each market is set heuristically by considering several combinations ($N_{\text{EUR/USD}}$,$N_{\text{USD/JPY}}$,$N_{\text{EUR/JPY}}$) and examining how well the model-based cross-correlation function $\rho_{i,j}(\omega)$ replicates the same function built on real trading data.
Having fixed $N_{\ell}$, the volatility of the dealing price updates 
\begin{linenomath}
\begin{equation}
    \sigma_{\ell} = \frac{L_{\ell}}{\sqrt{2N_{\ell}\Gamma}}
\end{equation}
\end{linenomath}
is found by rearranging Eq.~\eqref{theoreticalgamma}. Finally, the amplitude of a discretized time step in the model simulation $\Delta t$ should be set such that $\Delta t \ll \Gamma$. Therefore, this parameter is fixed to $\Delta t = 0.01$ sec and used in the discrete approximation of Eq.~\eqref{midpriceeq2}. 
\ref{fig:TimeDifferencesModel}~Fig shows the distributions of the time between consecutive transactions in simulations of the Arbitrager Model. The average waiting time is $\tilde{\Gamma} \approx 0.65$ sec (65 time steps), which is very close to the theoretical value $\Gamma \approx 0.7$ sec. Acknowledging the simplifications that characterize the Arbitrager Model (e.g., $\Gamma$ is the same in each market), the approximate equivalence $\Delta t = 0.01$ sec is used to convert simulation time steps in real time, see \ref{tab:timeconversion}~Table, and compare the stabilization of the data-based and model-based cross-correlation functions $\rho_{i,j}(\omega)$, see Fig~\ref{fig:TwoCorr} and \ref{fig:TwoCorr2} Fig.
\subsubsection{Parameters involved in the calculation of the current price trend}\label{appendix:xiandn}
\hspace{\parindent}The calculation of the price trend process $\phi_{n,\ell}(t)$, see Eq.~\eqref{trend2}, relies on two parameters: the number of accounted transaction price changes $n$ and the scaling constant of the exponential weighting function $\xi$. In the simulations presented in Fig~\ref{fig:TwoCorr} and \ref{fig:TwoCorr2} Fig these are arbitrarily set to $n = 15$ observations and $\xi = 5$. These choices allow to model a scenario in which trend-following market makers do not exclusively rely on the latest change in the transaction price to determine the current \emph{direction} of the market. Instead, they compute a weighted average of the most recent price changes where weights are calculated according to an exponential function.
\subsubsection{Trend-following strength parameter}\label{appendix:c}
\hspace{\parindent}The trend-following strength parameter $c$ determines how the sign and value of the current price trend $\phi_{n,\ell}(t)$ affect the strategic decisions of the participating market makers. When $c > 0$, market makers are likely to update their dealing prices $z(t)$ upward when the price trend is positive and downward when the price trend is negative. Conversely, $c < 0$ indicates that market makers are more likely to update their dealing prices in the opposite direction of the price trend sign.\\
Recently, Sueshige \textit{et al.}\cite{sueshige2018ecology} have classified the strategic behavior of FX traders by examining EBS data covering the trading activity in the USD/JPY market during the week starting from June $5^{\text{th}}$ 2016. They found that a significant fraction of traders adopt trend-following strategies (i.e., $c > 0$). This observation is consistent with the model of Yura \textit{et al.}\cite{yura2014financial}. \\
Relying on these studies, the assumption that market makers populating the Arbitrager Model ecology adopt trend-following strategies (i.e., $c > 0$) is enforced. For simplicity, $c$ is the same for every market maker and across markets. This parameter is fixed according to Eq. (91) in\cite{kanazawa2018kinetic}
\begin{linenomath}
\begin{equation}
\Delta \tilde{p}^* = 1/(c\Gamma),
\end{equation}
\end{linenomath}
where $\Delta \tilde{p}^*$ is a non-dimensional parameter. Furthermore, $\Delta \tilde{p}^*$  shall take values that are not far from 2 for the model to produce the marginal trend-following behavior, which successfully replicated various statistical properties of real trading data in\cite{kanazawa2018kinetic}. This allows to set $c = 0.8$, thus obtaining $\Delta \tilde{p}^* \approx 1.79$.
\subsection{An extended version of the Arbitrager Model}\label{appendix:extended}
\subsubsection{Motivations}
\hspace{\parindent}The Arbitrager Model qualitatively replicates the shape of the cross-correlation functions $\rho_{i,j}(\omega)$ and provides important insights on how the microscopic interactions between market makers and arbitragers entangles the dynamics of different FX rates. However, the cross-correlation functions $\rho_{i,j}(\omega)$ reproduced by this extremely simple model present two features that are not found in real trading data. First, on extremely short time-scales (i.e., $\omega \rightarrow 0$ sec) the model-based $\rho_{i,j}(\omega)$ does not approach zero as the same function built on real trading data. Second, the model-based $\rho_{i,j}(\omega)$ flattens when $\omega \gtrapprox 30$ sec while the data-based $\rho_{i,j}(\omega)$ flattens when $\omega \gtrapprox 10$ sec, see \ref{fig:EnlargedrossCorr} Fig.\\
It is plausible that these differences stem from the extreme simplicity of the Arbitrager Model. To verify this assertion, a modified version of the model which mimics more features of real FX markets is introduced in this section. This extended, more realistic framework retains the same fundamental rules of the Arbitrager Model, that is, i) market makers continuously provide liquidity in a single market and ii) the arbitrager is the only agent allowed to operate across markets through the submission of predatory market orders. However, it also adds three distinct features inspired by real markets practices. First, agents' responses to triangular arbitrage opportunities emerge from a more rational decision making process in which they take into the account the risks associated to the implementation of this strategy. Second, market makers foresee predatory market orders and re-adjust their quotes in advance, reducing the likelihood of being matched by arbitragers' orders. Third, market makers operating in the EUR/JPY market peg their quotes to the implied best bid and ask prices with probability $\gamma$. This introduces an additional toy (i.e., unrealistic) mechanism through which the dynamics of different FX rates become entangled.
\subsubsection{The arbitrager}
\hspace{\parindent}In the original model, see Section \ref{sec:Model}, the arbitrager automatically submits predatory market orders as soon as Eqs.~\eqref{mu1} or \eqref{mu2} exceeds the unit. In real FX markets this decision is far less trivial as these orders might not be executed at the prices used in the calculation of Eqs.~\eqref{mu1} and \eqref{mu2}. For instance, faster traders could have already exploited the existing opportunity, pushing back Eqs.~\eqref{mu1} or \eqref{mu2} below the unit. As a result, the profitable misprice evaporates, exposing slower arbitragers to the risk of generating losses. To address this limitation, the extended Arbitrager Model introduces a more realistic decision making process in which the arbitrager takes into the account the risks associated with this trading strategy. In particular, the arbitrager submits market orders if one of the following conditions is satisfied
\begin{linenomath}
\begin{subequations}
\begin{equation}\label{muthreshold1}
	\mu^{I}(t) \geq   1 + \zeta_{\text{A}}(t),
\end{equation}
\begin{equation}\label{muthreshold2}
	\mu^{II}(t) \geq   1 + \zeta_{\text{A}}(t),
\end{equation}
\end{subequations}
\end{linenomath}
where $\zeta_{\text{A}}(t) \sim \text{exp}(\lambda_{\text{A}})$. The parameter $\lambda_{\text{A}}$ represents the risk profile of the arbitrager. The higher the value of $\lambda_{\text{A}}$, the more profitable the gap between real and implied prices must be to \emph{convince} the arbitrager to exploit the current opportunity.
\subsubsection{Market makers}
\hspace{\parindent}The submission of predatory market orders ensures immediate execution, forcing the matched market makers to either sell \emph{too low} or buy \emph{too high}. In the original Arbitrager Model, see Section \ref{sec:Model}, market makers remain indifferent to triangular arbitrage opportunities, that is, they do not attempt to anticipate the arbitrager to avoid predatory market orders. However, it is plausible that such a simplifying assumption does not adequately describe the behavior of liquidity providers acting in real FX markets. In this extension of the Arbitrager Model the strategic behaviors of market makers are enhanced by allowing them to foresee the arbitrager's moves and re-adjust their quotes accordingly. Their dealing price updates are driven by Eq.~\eqref{midpriceeq2}, however, they also track the likelihood of engaging in an unfavourable transaction with the arbitrager. For instance, the $i$-th market maker operating in the EUR/JPY market monitors its exposure to predatory market orders by calculating the following ratios 
\begin{linenomath}
\begin{subequations}
	\begin{equation}\label{dmchi1}
	\chi_{i,\text{EUR/JPY}}^{I}(t) = \frac{b_{\text{USD/JPY}}(t)\times b_{\text{EUR/USD}}(t)}{a_{i,\text{EUR/JPY}}(t)}, 
	\end{equation}
	\begin{equation}\label{dmchi2}
	\chi_{i,\text{EUR/JPY}}^{II}(t) = \frac{b_{i,\text{EUR/JPY}}(t)}{a_{\text{USD/JPY}}(t)\times a_{\text{EUR/USD}}(t)},
	\end{equation}
\end{subequations}
\end{linenomath}
where $b_{i,\ell}(t)$ and $a_{i,\ell}(t)$ are the current bid and ask limit prices of the $i$-th market maker and $b_{\ell}(t)$ and $a_{\ell}(t)$ are the current best quotes in the $\ell$-th market. Clearly, Eqs.~\eqref{dmchi1} and \eqref{dmchi2} can be straightforwardly rewritten for market makers operating in the USD/JPY or EUR/USD markets.\\
The more Eqs.~\eqref{dmchi1} or \eqref{dmchi2} exceeds the unit, the larger the discrepancy between the current quote of the $i$-th market maker and the implied best cross FX rate. In the former case, the $i$-th market maker is underpricing EUR/JPY, facing the risk of selling \emph{too low}. In the latter case, the $i$-th market maker is overpricing EUR/JPY, facing the risk of buying \emph{too high}. As the implied cross FX rate is the same for every agent, the market maker with the highest value of $\chi$ is always the one who is offering the best quote, hence the first to be matched by predatory market orders.\\
In the same spirit of Eqs.~\eqref{muthreshold1} and \eqref{muthreshold2}, the $i$-th market maker, perceiving a high risk of interacting with the arbitrager, deletes and re-adjusts its current quotes if one of the following conditions is satisfied
\begin{linenomath}
\begin{subequations}
\begin{equation}\label{chithreshold1}
	\chi_{i,\text{EUR/JPY}}^{I}(t) \geq   1 + \zeta_{\text{MM, EUR/JPY}}(t),
\end{equation}
\begin{equation}\label{chithreshold2}
	\chi_{i,\text{EUR/JPY}}^{II}(t) \geq   1 + \zeta_{\text{MM, EUR/JPY}}(t),
\end{equation}
\end{subequations}
\end{linenomath}
where $\zeta_{\text{MM, EUR/JPY}}(t) \sim \text{exp}(\lambda_{\text{MM, EUR/JPY}})$. The parameter $\lambda_{\text{MM},\text{EUR/JPY}}$ represents the average risk profile (i.e., is the same for every market maker) in the EUR/JPY market. The lower the value of $\lambda_{\text{MM},\text{EUR/JPY}}$, the less market makers tolerate their exposure to predatory market orders. 
\\
When Eqs.~\eqref{chithreshold1} or \eqref{chithreshold2} is satisfied, the $i$-th market maker sets its dealing price to the current mid price $m_{\text{EUR/JPY}}(t) = (a_{\text{EUR/JPY}}(t) + b_{\text{EUR/JPY}}(t))/2$, rejecting the update imposed by Eq.~\eqref{midpriceeq2} to reduce the risk of engaging in a transaction with the arbitrager, see \ref{pvpdefense} Fig. This mimics real traders deleting their limit orders queued in the very first levels of the LOB to replace them with new orders lying farther away from the current best quotes. 
\subsubsection{An additional price-entangling mechanism}
\hspace{\parindent}The law of one price states that in frictionless markets the prices of two assets with the same cash flows must be identical\cite{sercu2009international}. The law of one price is maintained by two distinct mechanisms, triangular arbitrage and 
\emph{shopping around}, which promptly correct temporary gaps between the prices of two identical assets\cite{sercu2009international}. The former has been extensively described in Section \ref{sec:triangularbitrage} and it is the only way to enforce the law of one price in the standard version of the Arbitrager Model, see Section \ref{sec:Model}. The latter mechanism relates to the fact that rational traders, having detected two assets with identical cash flows but different prices, always buy the one with lower price and sell the one with higher price. This alters the demand and supply in the markets in which these assets are exchanged, thus closing the gap between their prices\cite{sercu2009international}.
Reproducing the shopping around mechanism in the Arbitrager Model requires market makers to operate in multiple LOBs. To avoid a complete overhaul of the fundamentals of the Arbitrager Model, its extension includes a simpler stylized mechanism which retains the basic feature that distinguishes shopping around from triangular arbitrage, that is, the absence of a \emph{round trip} (e.g. JPY $\rightarrow$ EUR $\rightarrow$ USD $\rightarrow$ JPY)\cite{sercu2009international}. Market makers operating in the EUR/JPY market peg their bid and ask quotes to the implied best bid and ask prices with constant probability $\gamma$, thus rejecting the dealing price update imposed by Eq.~\eqref{midpriceeq2}. For instance, the quotes of the $i$-th market maker that decides to peg its prices to the implied best quotes at time $t$ are
\begin{linenomath}
\begin{align}
    b_{i,\text{EUR/JPY}}(t) = b_{\text{EUR/USD}}(t) \times b_{\text{USD/JPY}}(t),\\
    a_{i,\text{EUR/JPY}}(t) = a_{\text{EUR/USD}}(t) \times a_{\text{USD/JPY}}(t).
\end{align}
\end{linenomath}
This introduces an additional, simplistic mechanism through which the price of EUR/JPY is pushed towards its implied FX cross rate EUR/USD$\times$USD/JPY. 
\subsubsection{Cross-correlation functions and discussion}
\hspace{\parindent}The inclusion of additional features of real FX markets improves the replication of the characteristic shape of $\rho_{i,j}(\omega)$. In particular, both the data-based and model-based cross-correlation functions $\rho_{i,j}(\omega)$ approach zero on extremely short time-scales (i.e., $\omega \rightarrow 0$ sec), see insets of \ref{fig:TwoCorr2}(b)~Fig. Furthermore, the model-based $\rho_{i,j}(\omega)$ flattens on much shorter time-scales when compared to the standard Arbitrager Model, see Fig~\ref{fig:TwoCorr}(b) vs. \ref{fig:TwoCorr2}(b)~Fig. This rapid stabilization is indeed observed in cross-correlation functions derived from real trading data, see \ref{fig:TwoCorr2}(a)~Fig. \\
These results suggest that the discrepancies between model-based and data-based cross-correlation functions stem from the extreme simplicity of the Arbitrager Model which neglects several features and practices of real FX markets. Nonetheless, the standard Arbitrager Model succeeds in providing a comprehensive and intriguing explanation on how the dynamics of different FX rates are entangled at a microscopic level. This result is remarkable, considering the limited number of input parameters and straightforward settings that characterize this model. \\
The effort of extending the Arbitrager Model provides few important insights. First, the inclusion of reacting market makers corrects the behavior of $\rho_{i,j}(\omega)$ when $\omega \rightarrow 0$ sec, that is, the model-based cross-correlation function collapses to zero as in real trading data. The key difference between arbitragers and market makers reactions to triangular arbitrage opportunities is that the former prompt simultaneous transactions, causing mid price changes in each market, while the latter cause a sequence of asynchronous mid price changes and eventually transactions. The characteristic shape of $\rho_{i,j}(\omega)$ presented in \ref{fig:TwoCorr2}(b)~Fig is based on a set of risk profile parameters that gives market makers a predominant role at the expense of the arbitrager. This means that a large fraction of triangular arbitrage opportunities are neutralized by market makers before the arbitrager can place predatory market orders. This result should not be interpreted as an estimate of the fraction of opportunities that are destroyed by market makers or exploited by arbitragers in real FX markets. However, it suggests that the entanglement of the dynamics of FX rates starts at different times in each market, depending on the current state of the LOB.\\
The second insight emerging from \ref{fig:TwoCorr2}~Fig is that the interdependencies among currencies stem from the interplay of several agents' behaviors. While the interactions between triangular arbitrage and trend-following strategies retain a primary, necessary role in the entanglement of FX rates dynamics, the introduction of a second, complementary mechanism (i.e., \emph{shopping around}) to close the gap between real and implied prices allows the model based $\rho_{i,j}(\omega)$ to stabilize on shorter time-scales $\omega$, obtaining a characteristic shape that is strongly compatible with the same function derived from real trading data. This suggests that in real FX markets additional strategies are likely to interact with triangular arbitrage and trend-following behaviors to shape the features of cross-currency correlations.
\bibliographystyle{unsrt}
\bibliography{referencesSI}


\end{document}
